# Supplementary material for: Membrane association and remodeling by intraflagellar transport protein IFT172
Source: Nat Commun. 2018 Nov 8;9:4684. doi: 10.1038/s41467-018-07037-9 (PMC6224603; doi:10.1038/s41467-018-07037-9)
Supplement: Supplementary file 3 — Source Data [file 41467_2018_7037_MOESM3_ESM.xlsx]

## Sheet: Figure 3C
	Measurement1	Measruement2	Measurement3	Average	SD
MLV	0.229885	0.216006	0.218079	0.221323	0.00748639
800 nm LUV	0.253558	0.234148	0.234766	0.240824	0.0110323
200 nm LUV	0.210702	0.239371	0.225501	0.225191	0.0143368
50 nm LUV	0.187668	0.223628	0.219013	0.210103	0.0195659

## Sheet: Figure 3E
	Measurement1	Measurement2	Measurement3	Average	SD
POPG	0.564248	0.598125	0.514567	0.55898	0.0420271
POPE:POPG 1:2	0.382653	0.39435	0.43159	0.402864	0.0255557
POPE:POPG 1:1	0.379195	0.359323	0.368701	0.369073	0.00994149
POPE:POPG 2:1	0.296029	0.349775	0.361372	0.335725	0.0348636

## Sheet: Figure 4E
raw data													normalised values plotted in Figure panel					descriptive statistics controls
IFT172-VENUS 250nM			CONTROL (buffer) for 250nM data			CONTROL (buffer) for 50nM data			IFT172-VENUS 50nM				control (buffer)	50nM	250nM				N total	Mean	Standard Deviation	Sum	Minimum	Median	Maximum
green (venus channel)	red (membrane channel)		green (venus channel)	red (membrane channel)		green (venus channel)	red (membrane channel)		green (venus channel)	red (membrane channel)
																		CONTROL 250nM	273	219.385	26.6177	59892.2	195.728	212.576	456.536
													Colum D/mean(ColumnD)	Colum G/mean(Column G)	Colum A/mean(ColumnD)			CONTROL 50nM	108	210.695	8.66534	22755	197.385	209.375	246.906
3418.02	1686.12		239.131	1851.34		220.448	1675.09		1155.67	3485.64			1.09	5.48505	15.58
2608.88	1878.23		218.579	1314.27		210.622	357.746		2127.5	1964.75			0.99632	10.0976	11.8918
3401.42	2446.52		247.714	2665.21		226.674	3631.85		788.084	795.105			1.12913	3.74041	15.5043
1831.93	1501.47		224.472	1299.12		201.516	528.561		942.241	1182.42			1.02319	4.47207	8.35028
2398.92	1411.7		240.785	2038.29		205.637	393.456		1448.51	2554.12			1.09754	6.87492	10.9347
3782.89	5072.42		206.472	386.65		208.445	672.289		1351.72	828.893			0.94114	6.41555	17.2431
3364.95	1907.15		236.71	2616.8		215.472	939.487		942.23	1366.36			1.07897	4.47202	15.3381
3629.65	3513.19		215.877	685.806		217.356	811.921		1495.88	2770.36			0.98401	7.09977	16.5446
2493.5	2135.07		213.005	2090.67		209.369	504.449		1307.01	564.197			0.97092	6.20332	11.3658
3110.21	2337.1		203.722	425.515		200.601	464.436		1539.87	929.138			0.9286	7.30856	14.1769
1067.58	2849.75		263.045	4442.53		203.412	501.884		1766.97	4503.5			1.19901	8.3864	4.86622
1606.29	648.85		229.495	801.876		201.661	532.237		1202.4	3077.17			1.04608	5.70686	7.32176
2436.32	2484.5		246.814	2403.97		229.042	1077.39		1078.71	3616.07			1.12502	5.1198	11.1052
9128.44	6965.48		227.597	622.875		209.769	547.887		1071.46	1887.54			1.03743	5.0854	41.6092
5750.7	12061.7		196.759	392.619		213.604	968.371		1191.5	1397.79			0.89686	5.65509	26.2127
1916.69	2858.99		220.599	1175.79		210.326	1069.04		1475.28	1423.14			1.00553	7.00197	8.73665
4022.11	4866.57		205.559	587.819		209.094	382.949		1030.59	474.304			0.93698	4.89139	18.3335
2859.34	2589.74		261.61	2847.68		220.972	1270.27						1.19247		13.0334
2660.96	4951.95		201.428	403.138		203.861	622.198						0.91815		12.1292
2355.69	2422.16		218.246	1185.54		215.281	675.094						0.99481		10.7377
3931.73	3273.89		203.46	647.838		246.906	3588.86						0.92741		17.9216
4518.03	4606.23		304.634	5270.22		228.959	1938.25						1.38858		20.594
1324.92	1703.01		324.09	5085.39		204.254	950.828						1.47726		6.03923
5975.32	12927.5		239.603	1925.11		205.969	685.378						1.09216		27.2366
3722.94	1749.49		214.093	1040.21		208.054	648.753						0.97588		16.9699
4108.17	3753.02		214.178	515.761		211.524	333.102						0.97626		18.7258
1959.9	513.84		227.779	1004.63		210.437	1011.99						1.03826		8.9336
1292.04	1020.93		216.844	1008.12		204.867	526.872						0.98842		5.88936
806.553	744.631		211.309	479.927		202.938	625.682						0.96319		3.67642
6720.57	6841.54		212.576	1533.32		199.706	242.671						0.96896		30.6336
1598.28	1120.94		205.931	773.23		202.935	403.869						0.93867		7.28526
1901.46	1861.47		226.809	1604.88		215.747	767.425						1.03384		8.66721
847.863	619.079		243.428	1496.38		204.528	440.763						1.10959		3.86472
797.278	412.027		212.545	581.972		208.392	714.654						0.96882		3.63414
2740.64	1447.78		215.304	885.385		200.038	227.268						0.9814		12.4924
436.483	295.889		212.888	436.866		201.255	303.771						0.97038		1.98957
1176.51	306.226		205.037	431.671		212.038	1048.45						0.9346		5.36277
2692.48	1436.93		195.728	281.738		234.01	1694.3						0.89216		12.2728
1742.57	731.127		223.241	1535.1		205.407	509.247						1.01757		7.94294
2636.09	1481.11		224.81	1900.37		211.589	739.809						1.02473		12.0158
3013.49	758.512		235.198	1968.07		206.358	453.467						1.07208		13.7361
1137.79	1042.41		211.29	962.205		199.858	504.481						0.9631		5.18624
2160.69	1072.55		206.96	446.718		204.993	521.983						0.94336		9.84883
2067.12	1209.24		210.264	788.236		212.851	498.592						0.95842		9.42233
4017.06	3096.17		199.287	540.846		211.104	780.742						0.90839		18.3105
2344.74	1069.82		226.21	1171.51		208.248	532.048						1.03111		10.6878
747.915	374.953		208.407	606.944		210.305	1035.85						0.94996		3.40914
2464.29	1029.45		203.804	306.103		208.112	508.14						0.92898		11.2327
3420.14	1784.48		201.319	689.756		209.797	761.483						0.91765		15.5896
927.498	519.901		219.835	2223.25		205.391	580.46						1.00205		4.22771
1104.2	618.171		222.94	1536.34		205.195	748.41						1.0162		5.03316
1477.48	940.245		214.183	876.886		206.799	290.422						0.97629		6.73465
1808.26	1051.38		206.063	557.461		212.112	788.748						0.93927		8.2424
1463.34	754.448		229.737	1216.24		212.771	885.955						1.04718		6.67016
3580.61	3035.81		217.298	1155.66		234.822	1387.28						0.99049		16.3211
			273.956	4210.12		199.599	447.919						1.24874		--
			262.767	4002.48		217.007	556.106						1.19774		--
			215.558	1216.03		222.637	798.281						0.98255		--
			217.902	1584.62		203.586	400.629						0.99324		--
			287.992	3963.54		201.702	256.881						1.31272		--
			199.983	522.998		201.843	584.855						0.91156		--
			221.398	1007.3		197.385	226.263						1.00917		--
			211.376	1704.57		203.951	757.97						0.96349
			203.868	751.026		213.126	1042.11						0.92927
			225.694	1020.93		199.097	414.603						1.02876
			202.375	493.898		213.483	819.231						0.92246
			211.669	901.149		210.627	810.624						0.96483
			261.9	3055.5		210.369	437.706						1.19379
			263.839	8503.77		214.191	880.123						1.20263
			223.994	1406.24		201.46	328.095						1.02101
			224.041	1311.5		209.09	1027.01						1.02122
			244.618	3063.63		216.456	1715.84						1.11501
			203.07	601.044		220.071	1078.54						0.92563
			216.634	982.271		204.026	339.897						0.98746
			259.116	3875.13		203.45	334.903						1.1811
			215.119	1480.01		209.767	853.681						0.98055
			221.85	987.562		229.111	1598.23						1.01123
			245.301	2527.03		212.94	603.635						1.11813
			206.472	1015.21		208.112	296.991						0.94114
			241.869	2328.62		219.843	3703.2						1.10248
			211.119	504.055		222.316	1047.3						0.96232
			211.654	593.147		209.381	793.321						0.96476
			456.536	5368.9		216.659	241.82						2.08098
			219.475	717.753		233.274	1127.16						1.00041
			216.252	1356.13		214.875	331.781						0.98572
			215.88	710.859		209.13	239.635						0.98402
			268.727	3038.24		203.528	375.154						1.22491
			204.267	307.972		209.369	360.368						0.93109
			209.275	614.424		216.58	981.453						0.95391
			278.189	5510.73		206.133	458.744						1.26804
			293.072	5109.22		203.516	327.218						1.33588
			226.102	1499.2		213.265	1010.67						1.03062
			274.798	2162.09		221.183	1115.18						1.25258
			199.013	541.635		218.216	1008.94						0.90714
			214.229	506.727		213.654	470.312						0.9765
			211.634	875.877		215.265	398.707						0.96467
			207.125	981.739		205.593	581.581						0.94411
			200.909	265.49		204.875	596.149						0.91578
			206.427	334.228		206.583	313.105						0.94093
			207.908	405.959		208.786	659.824						0.94768
			211.29	388.255		210.703	876.057						0.9631
			211.634	344.884		215.239	322.65						0.96467
			201.874	589.359		205.016	320.131						0.92018
			209.21	595.03		209.574	526.903						0.95362
			207.301	572.158		206.04	304.391						0.94492
			207.915	585.334		200.1	297.729						0.94772
			207.385	712.016		201.665	302.991						0.9453
			204.145	492.324		210.13	415.141						0.93053
			203.272	428.562									0.92655
			200.031	491.223									0.91178
			209.037	430.088									0.95283
			200.217	352.79									0.91263
			208.116	369.648									0.94863
			212.584	828.714									0.969
			214.112	517.465									0.97596
			206.616	427.979									0.94179
			204.918	351.839									0.93405
			209.166	373.934									0.95342
			222.155	1055.9									1.01262
			210.597	825.786									0.95994
			204.82	408.946									0.93361
			213.484	453.467									0.9731
			218.739	1153.37									0.99705
			202.813	282.191									0.92446
			224.206	525.809									1.02197
			203.123	236.311									0.92587
			204.143	573.239									0.93052
			206.764	718.883									0.94247
			207.628	351.02									0.94641
			203.878	529.646									0.92931
			196.127	272.423									0.89398
			198.097	556.916									0.90296
			207.83	208.769									0.94733
			227.206	2121.48									1.03565
			205.781	290.388									0.93799
			213.411	724.733									0.97277
			211.004	1204.96									0.9618
			204.391	608.329									0.93165
			198.963	252.864									0.90691
			227.567	877.737									1.03729
			198.434	316.464									0.9045
			205.256	640.165									0.9356
			206.906	552.326									0.94312
			203.743	293.987									0.9287
			205.778	516.4									0.93797
			207.47	440.407									0.94569
			200.995	291.609									0.91617
			203.237	346.4									0.92639
			217.393	773.285									0.99092
			227.008	1728.27									1.03475
			231.304	1278.64									1.05433
			215.632	2195.24									0.98289
			233.324	849.65									1.06353
			225.169	1312.48									1.02636
			211.764	1024.12									0.96526
			206.481	518.544									0.94118
			212.755	690.627									0.96978
			200.456	498.074									0.91372
			242.25	1782.97									1.10422
			199.763	416.919									0.91056
			224.602	1621.39									1.02378
			200.717	585.025									0.91491
			214.039	857.737									0.97563
			208.506	1288.97									0.95041
			220.68	594.436									1.0059
			202.576	445.483									0.92338
			207.752	654.557									0.94697
			200.677	296.079									0.91472
			207.684	745.581									0.94666
			277.085	4130.09									1.26301
			243.919	3493.07									1.11183
			212.935	471.941									0.9706
			218.053	1402.6									0.99393
			218.208	947.354									0.99463
			202.508	355.823									0.92307
			239.801	939.879									1.09306
			211.584	491.528									0.96444
			208.721	468.591									0.95139
			208.805	443.828									0.95177
			215.748	419.546									0.98342
			210.787	1042.9									0.96081
			214.498	295.771									0.97772
			197.481	256.574									0.90016
			201.483	455.628									0.9184
			206.938	235.716									0.94326
			211.914	1846.94									0.96594
			198.906	365.323									0.90665
			208.196	313.398									0.949
			200.758	753.025									0.91509
			203.382	327.666									0.92705
			237.664	1524.16									1.08332
			243.01	715.297									1.10769
			207.629	323.044									0.94641
			201.818	252.822									0.91992
			213.091	562.577									0.97131
			198.649	549.218									0.90548
			208.333	887.65									0.94962
			208.248	361.643									0.94923
			206.879	246.897									0.94299
			239.973	1642.44									1.09384
			213.603	596.998									0.97364
			209.733	388.268									0.956
			207.631	419.745									0.94642
			199.873	444.316									0.91106
			200.4	340.004									0.91346
			211.883	531.137									0.9658
			197.119	558.446									0.89851
			203.9	252.944									0.92941
			215.492	1245.5									0.98225
			197.572	353.956									0.90057
			203.481	327.131									0.9275
			214.06	610.07									0.97573
			234.128	1184.58									1.0672
			212.373	352.164									0.96804
			201.299	644.96									0.91756
			216.652	1102.89									0.98754
			200.708	385.911									0.91486
			223.147	983.947									1.01715
			215.486	811.269									0.98223
			211.351	684.881									0.96338
			206.225	318.027									0.94001
			213.23	674.925									0.97194
			217.35	315.892									0.99072
			226.463	1717.45									1.03226
			212.869	566.262									0.9703
			406.585	5668.14									1.85329
			212.606	495.008									0.9691
			233.95	2223.21									1.06639
			259.702	4514.98									1.18377
			223.852	1125.24									1.02036
			208.222	433.339									0.94911
			208.653	588.562									0.95108
			212.927	1506.29									0.97056
			214.482	925.127									0.97765
			211.758	506.972									0.96523
			209.374	610.814									0.95437
			219.162	1546.72									0.99898
			201.245	641.055									0.91731
			250.449	2741.64									1.14159
			214.46	744.822									0.97755
			218.446	940.286									0.99572
			222.551	1229.07									1.01443
			204.532	477.022									0.9323
			211.813	768.228									0.96548
			261.637	3990.43									1.19259
			204.961	583.79									0.93425
			212.138	672.574									0.96696
			210.021	492.575									0.95732
			236.985	2502.96									1.08022
			212.715	842.623									0.96959
			214.43	1090.94									0.97741
			208.812	656.943									0.9518
			216.203	1299.91									0.98549
			211.298	1059									0.96314
			209.068	859.961									0.95297
			212.69	718.926									0.96948
			222.561	913.15									1.01447
			236.211	1826.25									1.07669
			217.971	450.671									0.99355
			215.805	581.258									0.98368
			209.53	588.38									0.95508
			206.086	500.96									0.93938
			229.866	1102.93									1.04777
			202.213	518.353									0.92172
			210.332	563.291									0.95873
			218.231	1136.57									0.99474
			221.475	1262.67									1.00952
			213.021	517.366									0.97099
			255.233	4637.41									1.1634
			208.596	1141.05									0.95082
			239.202	2495.81									1.09033
			230.831	1423.07									1.05217
			212.745	491.126									0.96973

## Sheet: Figure 4H
Sample	control (buffer)	50nM IFT172	250nM IFT172	combined IFT172	50nM	50nM	250nM	250nM
Unit					min	min-1	min	min-1
	fraction of bursting GUVs				time of bursting	rate of bursting	time of bursting	rate of bursting
						1/Column E		1/Column G
	0.2	0.64	0.44	0.64	5	0.2	1	1
	0	0.64	0.87	0.64	1	1	0.5	2
	0.083	0.5		0.44	3	0.33333	1	1
	0.09	0.4		0.87	3	0.33333	0.5	2
					5	0.2	0.5	2
					6	0.16667	0.5	2
					4	0.25	0.5	2
					4	0.25	2	0.5
					3	0.33333	1	1
					0.5	2	1	1
					5	0.2	3	0.33333
					3	0.33333	3	0.33333
					4	0.25	0.5	2
					5	0.2	0.5	2
					6	0.16667	0.5	2
					4	0.25	0.5	2
					6	0.16667	0.5	2

## Sheet: Figure 7B
IFT172:IFT57	Measurement1	Measurement2	Measurement3	Average	SD
1to0	0.23858	0.229357	0.255271	0.241069	0.0131352
1to1	0.183269	0.173811	0.167743	0.174941	0.00782421
1to2	0.156021	0.141099	0.159973	0.152364	0.00995412
1to3	0.0951575	0.120538	0.13136	0.115685	0.0185828
1to4	0.051895	0.0835545	0.0640672	0.0665056	0.01597
